# Supplementary material for: Transcriptomic and Metabolomic Analysis Reveal the Effects of Light Quality on the Growth and Lipid Biosynthesis in Chlorella pyrenoidosa
Source: Biomolecules. 2024 Sep 10;14(9):1144. doi: 10.3390/biom14091144 (PMC11430191; doi:10.3390/biom14091144)
Supplement: Supplementary file 1 [file biomolecules-14-01144-s001.zip]

Archive with 2 entries (2 files):
- biomolecules-3184173 - Supplementary Figures.pdf
- biomolecules-3184173 - tables.pdf
